# Supplementary material for: Lactic Acid Bacteria Mixture Isolated From Wild Pig Alleviated the Gut Inflammation of Mice Challenged by Escherichia coli
Source: Front Immunol. 2022 Jan 26;13:822754. doi: 10.3389/fimmu.2022.822754 (PMC8825813; doi:10.3389/fimmu.2022.822754)
Supplement: Supplementary file 2 [file Table_1.xls]

## Sheet: Table S1
Table S1. Relative abundance of gut microbiota at genus level in wild pig (WP) and domestic pig (DP) with (relative abundance > 0.1% in one group).
	WP	DP
Lactobacillus	43.61	2.01
unclassified_f_Ruminococcaceae	8.47	14.03
unclassified_o_Clostridiales	6.4	2.62
unclassified_f_Lachnospiraceae	5.82	5.05
unclassified_p_Firmicutes	3.13	1.55
unclassified_p_Bacteroidetes	3.08	2.6
unclassified_f_Porphyromonadaceae	2.68	8.52
Clostridium XlVa	1.77	1.51
Ruminococcus	1.49	1.03
Terrisporobacter	1.11	2.62
Clostridium sensu stricto	1.02	3.14
Megasphaera	3.19	0.04
unclassified_f_Prevotellaceae	2.43	0.55
Bifidobacterium	2.3	0
Pseudoscardovia	1.66	0
Olsenella	1.56	0.02
unclassified_p_Firmicutes	1.06	0.09
Escherichia/Shigella	1.02	0.01
Clostridium IV	1.01	0.71
Treponema	0.97	2.03
Roseburia	0.39	1.27
Alloprevotella	0.36	1.71
unclassified_o_Bacteroidales	0.33	1.73
Prevotella	0.3	29.55
Streptococcus	0.23	2.52
Lachnospiracea_incertae_sedis	0.21	1.06
Oscillibacter	0.06	1.16
Paraprevotella	0	3.19
Phascolarctobacterium	0	2.75
others	4.35	6.92
