# Supplementary material for: Lactic Acid Bacteria Mixture Isolated From Wild Pig Alleviated the Gut Inflammation of Mice Challenged by Escherichia coli
Source: Front Immunol. 2022 Jan 26;13:822754. doi: 10.3389/fimmu.2022.822754 (PMC8825813; doi:10.3389/fimmu.2022.822754)
Supplement: Supplementary file 3 [file Table_2.xls]

## Sheet: Table S2
Table S2. Relative abundance of gut bacteria at phylum and genus level in mice with (relative abundance > 0.1% and 60% frequency in at least one group).
	C	CE	M	ME	SEM	p value
Bacteroidetes	58.05	52.63	52.49	60.53	2.4	0.61
Firmicutes	33.5ab	30.25ab	41.58a	25.57b	2.27	0.04
Proteobacteria	3.48a	2.23ab	2.34ab	1.25c	0.32	0.04
Candidatus Saccharibacteria	2.82	1.56	2.13	1.86	0.27	0.67
Actinobacteria	1.43ab	0.56ab	0.59b	1.67a	0.19	0.01
Verrucomicrobia	0.64b	12.70a	0.73b	8.97a	1.24	< 0.01
unclassified_k_Bacteria	0.05	0.05	0.06	0.13	0.01	0.23
Others	0.03	0.02	0.08	0.03	0.01	0.19
