# Supplementary material for: Lactic Acid Bacteria Mixture Isolated From Wild Pig Alleviated the Gut Inflammation of Mice Challenged by Escherichia coli
Source: Front Immunol. 2022 Jan 26;13:822754. doi: 10.3389/fimmu.2022.822754 (PMC8825813; doi:10.3389/fimmu.2022.822754)
Supplement: Supplementary file 4 [file Table_3.xls]

## Sheet: Table S3
Table S3. Relative abundance of gut bacteria at genus level in mice with (relative abundance > 0.1% and 60% frequency in at least one group).
	C	CE	M	ME	SEM	p
Bacteroides	0.6	0.48	0.8	0.36	0.07	0.29
Barnesiella	0.64	0.38	0.6	0.54	0.05	0.13
Odoribacter	0.05	0.04	0.16	0.05	0.02	0.2
Parabacteroides	0.34	0.27	0.44	0.29	0.04	0.52
unclassified_f_Porphyromonadaceae	47.34	43.11	42.12	50.26	2.02	0.46
Alloprevotella	5.17	4.27	3.47	4.71	0.52	0.74
Paraprevotella	0.48	0.37	0.09	0.24	0.05	0.11
Prevotella	2.12	2.48	2.34	2.79	0.34	0.87
Alistipes	0.56	0.64	1.69	0.7	0.14	0.23
unclassified_c_Bacteroidia	0.54	0.42	0.55	0.43	0.04	0.62
Lactobacillus	6.2	3.13	2.89	5.8	0.77	0.53
Streptococcus	0.02	0.01	0.13	0.02	0.03	0.51
Acetatifactor	0.27	0.12	0.19	0.06	0.03	0.06
Clostridium XlVa	0.59	0.23	0.71	0.36	0.1	0.15
Clostridium XlVb	0.16	0.22	0.35	0.13	0.03	0.1
Lachnospiracea incertae sedis	0.7	1.13	1.48	0.29	0.17	0.14
Roseburia	0.28	0.14	0.14	0.14	0.03	0.26
unclassified_f_Lachnospiraceae	16.38	18.48	19.46	10.21	1.38	0.05
Butyricicoccus	0.12ab	0.1ab	0.13a	0.06b	0.01	0.03
Clostridium IV	0.39a	0.21ab	0.36ab	0.26b	0.04	0.02
Flavonifractor	0.23	0.21	0.21	0.14	0.03	0.38
Oscillibacter	0.77a	0.79a	0.69a	0.33b	0.07	< 0.05
Ruminococcus	0.31	0.12	0.08	0.5	0.09	0.19
unclassified_f_Ruminococcus	2.37	2.76	2.77	1.47	0.21	0.08
unclassified_o_Clostridiales	3.09	1.86	2.84	3.52	0.25	0.12
unclassified_c_Clostridia	0.31	0.24	0.26	0.17	0.02	0.19
Turicibacter	0.69	0.17	8.5	1.34	2.14	0.55
unclassified_p_Firmicutes	0.48	0.22	0.24	0.55	0.06	0.25
Parasutterella	0.16	0.19	0.16	0.17	0.02	0.97
Desulfovibrio	2.6a	1.48ab	1.04ab	0.58b	0.32	0.04
unclassified_f_Desulfovibrionaceae	0.15	0.17	0.24	0.09	0.03	0.06
Helicobacter	0.48	0.31	0.61	0.34	0.06	0.23
Saccharibacteria genera incertae sedis	2.82	1.56	2.13	1.86	0.27	0.67
Bifidobacterium	0.42ab	0.13ab	0.1b	0.44a	0.08	0.02
Enterorhabdus	0.14a	0.06ab	0.08b	0.14ab	0.01	0.01
Olsenella	0.25b	0.15ab	0.21b	0.89a	0.11	0.04
unclassified_f_Coriobacteria	0.6a	0.22ab	0.17ab	0.18b	0.07	0.02
Akkermansia	0.64b	12.7a	0.73b	8.97a	1.24	< 0.01
unclassified_k_Bacteria	0.05	0.05	0.06	0.13	0.01	0.23
Others	0.03	0.02	0.08	0.03	0.01	0.19
